# Supplementary material for: ﻿Generic concepts and species diversity within the Gynoxyoid clade (Senecioneae, Compositae)
Source: PhytoKeys. 2023 Oct 10;234:61–106. doi: 10.3897/phytokeys.234.107750 (PMC10582726; doi:10.3897/phytokeys.234.107750)
Supplement: Supplementary material 1 — List of specimens investigated with full specimen data, lab codes and ENA accession numbers for molecular markers [file phytokeys-234-061_article-107750__-s001.xlsx]

## Sheet: Tabelle1
ENA ID-ETS	ENA ID-ITS	Accession	DNA bank	Species Name	Status	Collectors	Collector's No	Barcode Specimen/Access#	Herbaria	Country	State/Province/Greater Area	Locality	Habitus	Habitat aspects	Longitude	Latitude	Altitude Value from	Day	Month	Year
x	x	SEN0172	DB 38615	Gynoxys capituliparva		O. Frimer	1	O. Frimer 1	AAU	Peru	Ancash	Quebrada Shallap, Cordillera Blanca		Polylepis habitat	-9.51667	-77.4	4000	10	8	1988
x	x	SEN0174	DB 38617	Gynoxys sodiroi	cf.	O. Frimer	35	O. Frimer 35	AAU	Peru	Ancash	Quebrada Paron, Cordillera Blanca, (east of L Paron)		Polylepis habitat	-8.96667	-77.6333	4200	16	8	1988
x	x	SEN0150	DB 38594	Gynoxys buxifolia		B.B. Larsen	251	B.B. Larsen 251	AAU	Ecuador	Loja	Paseo de la carretera Saraguro-Oña, 16 km al norte de Saraguro	Arbusto, 1-3 m. Flores amarillos	Páramo secundario dominado por gramineas y áreas de bosque montano secundario			3000	7	9	1985
x	x	SEN0155	DB 38599	Gynoxys asterotricha x mandonii		S.P. Sylvester	1460	S.P. Sylvester 1460	AAU	Peru	Cusco	La Convención Distrito Santa Teresa Mountain ledge on the lower Eastern portion of the Phacchaq Valley, Yanama	Smal tree, 4 m tall. Disk ray and florets yellow	Inaccessible mountain ledge. Dense Polylepis pepei forest	-13.2864	-72.837	4232	28	4	2012
x	x	SEN0173	DB 38616	Gynoxys sodioi		B. Staahl	1628	B. Staahl 1628	AAU	Ecuador	Napo	3-4 km SW of Oyacachi	Shrub 2 m. Florets yellow, faintly scented	Upper montane forest	-0.216	-78.066	3450	9	7	1995
x	x	SEN0177	DB 38620	Gynoxys sodiroi		B. Staahl	2133	B. Staahl 2133	AAU	Ecuador	Napo	Oyacachi, just above the village	Tree 4 m. Florets yellow	Wet paramo and small patches of forest	-0.2	-78.5	3450	6	3	1996
x	x	SEN0170	DB 38613	Gynoxys sodiroi	cf.	U. Molau	2421	U. Molau, 2421	AAU	Ecuador	Pichincha	SE slope of Guagua Pichincha	Tree, ca 6 m tall, growing in ravine. Florets yellow	Shrubby páramo			4100	9	1	1988
x	x	SEN0153	DB 38597	Gynoxys sodiroi		H. Balslev	2555	H. Balslev 2555	AAU	Ecuador	Carchi	Carretera Julio Andrade - El Carmelo km 7-10	Arbusto de 4 m. Flores amarillas	Restos de bosque nublado	0.633	-77666	3100	16	5	1982
x	x	SEN0156	DB 38600	Gynoxys fuliginosa		V. Zak	3321	V. Zak 3321	AAU	Ecuador	Chimborazo	Carretera Riobamba-Licto-Pungalá-Alao-Huamboya	Arbusto 3 m. Capítulos amarillos	Colecciones en la quebrada Supaycahuan	-1.83333	-78.5	3620	26	12	1987
x	x	SEN0166	DB 38609	Gynoxys sodiroi		B. Ollgaard	8418	B. Ollgaard 8418	AAU	Ecuador	Carchi	Road Tulcán - Maldonado, W of the pass (base of Volcán Chiles)	3 m high densely branched tree in exposed habitat. Flowers yellow	Narrow ravine in Espeletia páramo, with dense scrub and small trees	0.816	-78.95	3650	8	3	1976
x	x	SEN0152	DB 38596	Gynoxys buxifolia		L.B. Holm-Nielsen	18252	L.B. Holm-Nielsen 18252	AAU	Ecuador	Carchi	Páramo El Angel, 2 km before the pass on road El Angel to Tulcán	Shrub to 3 m. Flowers yellow	Espeletia paramo quadrate	0.683	-77.85	3600	14	6	1979
x	x	SEN0146	DB 38589	Gynoxys acostae		B. Ollgaard	38465	B. Ollgaard 38465	AAU	Ecuador	Napo	Llanganati Paramo SE of Chosa Aucacocha, between Aucacocha and Pan de Azucar	3 m high treelet	Hilly paramo, dominated by 1-2 m high Neurolepis scrub, scattered Escallonia and Gynoxys, and Oritrophium swamps. Soil temperature 6.5° C	-1.15	-78.3	3800	15	5	1982
x	x	SEN0158	DB 38602	Gynoxys hallii		J. Brandbyge	42002	J. Brandbyge 42002	AAU	Ecuador	Tungurahua	Río Ambato valley on the old road Ambato - Guaranda, about 8-10 km from Ambato	Shrub, 1.5 m. Flowers yellow	Thickets and low forest along the river	-1266	-78683	3000	11	11	1982
x	x	SEN0179	DB 38622	Gynoxys sodiroi		J. Brandbyge	42046	J. Brandbyge 42046	AAU	Ecuador	Chimborazo	Pangor - Tepeyac	Small tree, 5 m tall. Common name: "Piquil macho"	Remnant of forest along river	-1.8	-78866	3300	9	2	1983
x	x	SEN0159	DB 38603	Gynoxys hallii		J. Brandbyge	42110	J. Brandbyge 42110	AAU	Ecuador	Chimborazo	Pangor - Tepeyac Hacienda Tepeyac	Tree, 5 m tall. Flowers yellow. Common name: "Piquil"	Quebrada with remnants of natural forest mixed with plantation of Pinus radiata	-1.8	-78866	3250	6	4	1983
x	x	SEN0157	DB 38601	Gynoxys hallii		J. Brandbyge	42251	J. Brandbyge 42251	AAU	Ecuador	Imbabura	Paramo de Cazco Valenzuela	Tree, 5 m tall. Common name: "Yurac fanga"	Slightly disturbed Ceja andina, characterized by Oreopanax and Rapanea	0.233	-78166	3300	8	9	1983
x	x	SEN0175	DB 38618	Gynoxys buxifolia		J. Brandbyge	42639	J. Brandbyge 42639	AAU	Ecuador	Pichincha	2km west of "La Virgin" on the road from Pifo to Papallacta	Shrub 2 m high	Forest limit and shrub paramo above forest limit. Other shrubs observed on the locality: Loricaria thuyoides, Chiquiragua, Escallonia myrtilloides, Valeriana microphylla	-0.283	-78.2	3950	20	5	1984
x	x	SEN0178	DB 38621	Gynoxys sodiroi		J. Brandbyge	42871	J. Brandbyge 42871	AAU	Ecuador	Cotopaxi	7km from the point where the Ingapirca el Corazon road divides from the Angamarca road	Shrub 2.5 m high. Flowers yellow	Upper andean forest	-1116	-78.916	3590	11	11	1984
x	x	SEN0160	DB 38591	Gynoxys buxifolia		J. Brandbyge	42876	J. Brandbyge 42876	AAU	Ecuador	Cotopaxi	The upper slopes of the Río Langoa valley	Shrub 2.5 m high	Burned and disturbed upper andean forest	-0.916	-78.416	3700	17	11	1984
x	x	SEN0154	DB 38598	Gynoxys sancti-antonii		L. Ellemann	66586	L. Ellemann 66586	AAU	Ecuador	Loja	5 km south of Saraguro, on the Loja - Cuenca road	Shrub, 3 m high, flowers yellow. Vernacular quichua name: quomin. Use: wood for fuelwood		-3.65	-79.25	2600	7	10	1988
x	x	SEN0161	DB 38604	Gynoxys miniphylla		L. Ellemann	66874	L. Ellemann 66874	AAU	Ecuador	Loja	Fierra Urcu, 10 km south of Saraguro	Shrub, flowers yellow		-3683	-79.333	3400	22	1	1989
x	x	SEN0147	DB 38590	Gynoxys azuayensis		L. Ellemann	75411	L. Ellemann 75411	AAU	Ecuador	Loja	Loja-Zamora 12 km from Loja, on the finca of Dr David Espinosa	Tree, flowers yellow. Vernacular name: turshig or amarillo. Use: only for fuelwood		-3916	-79.15	2400	17	11	1988
x	x	SEN0148	DB 38592	Gynoxys buxifolia		J.E. Madsen	86695	J.E. Madsen 86695	AAU	Ecuador	Loja	Rd Yangana - Valladolid, at entrance of Parque Nacional Podocarpus		Montane and elfin forest	-4466	-79166	2500	10	12	1989
OX239702	OX240036	SEN0001	DB 27406	Nordenstamia repanda		L. Cayola	5490	s.n.	LPB,MO	Bolivia	La Paz	J.Bautista Saavedra, Parque Nacional Madidi, Laji Sorapata, Cosñijmayu, Waturuyuj Sobre la senda queva desde la intersección de los ríos Santa Elena y Laji hacia Chillkapampa	Árbol 12 m, 13.8 cm DAP. Estéril	Bosque montano húmedo con Clusia, Weinmannia y Hesperomeles. Ladera de pendiente abrupta con afloramientos rocoso	-14.8872	-68.8538	3206	23	6	2016
OX239703	OX240037	SEN0010	DB 27415	Nordenstamia repanda		L. Cayola	5599	s.n.	LPB,MO	Bolivia	La Paz	J.Bautista Saavedra, Parque Nacional Madidi, Laji Sorapata, Cosñijmayu, Kañupata Intersección de losríos Santa Elena y Laji alado de arroyo Kumamayu	Árbol 7 m, 18.7 cm DAP. Estéril	Bosque montano húmedo con Weinmannia fagaroides, Prunus brittoniana y Nordenstamia repanda. Pendiente abrupta con afloramientos rocoso	-14.8893	-68.8615	3336	29	6	2016
OX239704	OX240038	SEN0104	DB 38547	Gynoxys psilophylla		B. Escobari	291	B100763238	B,LPB	Bolivia	Cochabamba	Arani, Vacas, camino de bajada pasando el santuario de las Puyas	Arbusto 1 m. Fértil, flores amarillas	Bosque de valles secos interandinos, mas o menos conservado, con presion ganadera de cabras y ovejas	-65.5169	-17.7981	3200	23	7	2017
OX239705	OX240039	SEN0105	DB 38548	Gynoxys psilophylla		B. Escobari	292	B100763239; B100763240	B,LPB	Bolivia	Cochabamba	Arani, Vacas, camino asfaltado a Mizque	Arbusto 1.5 m. Fértil, flores amarillas. Al borde de río	Bosque de valles secos interandinos, con presion ganadera y presencia de cultivos	-65.47	-17.8172	3100	23	7	2017
OX239706	OX240040	SEN0011	DB 27411	Gynoxys asterotricha		B. Escobari, S. Beck & C. Beck	36	B100720926	B,LPB	Bolivia	La Paz	Nor Yungas, bajando a Unduavi, 16 km desde la cumbre, subiendo ladera a la izquierda de la carretera	Arbusto pequeño, ramas solitarias hacia el borde de un riachuelo, ramas solitarias erectas. Flores amarillas		-67.9469	-16.3287	3570	5	7	2016
OX239707	OX240041	SEN0110	DB 38553	Gynoxys mandonii		B. Escobari	307	B100763257; B100763258	B,LPB	Bolivia	Cochabamba	Carrasco, Monte Punku, entrando hacia Yungas	Arbol 4 - 5 m. Fértil, flores amarillas	Bosque nublado de yungas con presencia de cultivos	-65.2769	-17.5672	2800	24	7	2017
OX239708	OX240042	SEN0111	DB 38554	Nordenstamia repanda		B. Escobari	308	B100763259	B,LPB	Bolivia	Cochabamba	Carrasco, Monte Punku, entrando hacia Yungas	Arbol 5 m. Fértil, flores amarillas	Bosque nublado de yungas con presencia de cultivos	-65.2706	-17.5406	2700	24	7	2017
OX239709	OX240043	SEN0114	DB 38557	Nordenstamia repanda		S.G. Beck	29889	US 01826012	CTES,LPB,M,US	Bolivia	La Paz	Nor Yungas, Ca 2 km sobre la Ecovia (antigua ferrovia planificada) hacia SW, despues subiendo hacia la cresta	Arbusto de 4 - 6 m. Flores amarillas	Ceja de monte alrededor de la cresta con muchas Ericaceas, Sphagnum, bosque bajo coriaceo			3450	10	6	2007
OX239710		SEN0115	DB 38558	Gynoxys sp.		I. Hensen	249	s.n.	LPB	Bolivia	Cochabamba	Quillacollo, Wakaplaya	Subarbusto de 1 m de altura, hojas verde oscuro en el lado superior, en el envés blanco	Poco abundante			3600	13	10	1989
OX239711	OX240045	SEN0119	DB 38562	Gynoxys compressissima		G. Aguirre	83	s.n.	LPB,US	Bolivia	La Paz	J.Bautista Saavedra, Localidad de Puina, bosque de Queñuapata		Bosque dominado por Polylepis, con más humedad por la cercanía a la laguna y con abundancia de musgos	-14.6105	-69.1475	4265	22	8	2006
OX239712	OX240046	SEN0120	DB 38563	Gynoxys compressissima		P. Holt	32	s.n.	LPB	Bolivia	La Paz	Franz Tamayo, Ulla Ulla, cordillera Apolobamba cerca al pueblo de Pelechuco			-14.9167	-68.9167	3500	24	8	1986
OX239713	OX240047	SEN0121	DB 38564	Gynoxys longifolia		T. Ortuño	615	s.n.	LPB	Bolivia	La Paz	José M Camacho, Combaya, río Khala paya		Quebrada semihúmeda, predomina Cortaderia	-15.8001	-68.7611	2742	12	6	2007
OX239714	OX240048	SEN0122	DB 38565	Gynoxys longifolia		S.G. Beck	26384	s.n.	LPB	Peru	Arequipa	Cailloma, Canocota saliendo hacia caleras sobre sendero	Arbusto, 1.20 m. Flores blancas				3740	13	1	1999
OX239715	OX240049	SEN0123	DB 38566	Gynoxys mandonii		R.F. Steinbach	214	s.n.	LPB	Bolivia	Cochabamba	José Carrasco Torrico, Siberia	Árbol -2.8 a 5 m, escaso crece entre la vegetación espesa y muy húmeda. Flores amarillo vivo intenso, caliz blanco verdoso	Zona muy húmeda y fría (serranía boscosa)			3000	21	5	1966
OX239716	OX240050	SEN0124	DB 38567	Gynoxys mandonii		M. Casas	5	s.n.	LPB	Bolivia	La Paz	Larecaja, Municipio Sorata Comunidad Tucsa Jahuira Cerro Lakatya	Arbusto de 1.20 m, al borde de sendero		-15.7833	-68.5833	3550	16	11	2006
OX239717	OX240051	SEN0125	DB 38568	Gynoxys mandonii		A. Fuentes	11933	s.n.	LPB	Bolivia	La Paz	Nor Yungas, Parque Nal Cotapata, Unduavi, sendero Sillutincara, ca de 1 km subiendo de la carretera	Árbol con tronco múltiple 5 m; corteza crema, escamoso-fisurada, la interna oxida a gris oscuro. Flores amarillas	Bosque de yungas en ceja de monte inferior pluvial con Weinmannia microphylla y Oreopanax rusbyi. Con claros por fuego y ganado	-16.2911	-67.8911	3300	30	5	2007
OX239718	OX240052	SEN0127	DB 38570	Gynoxys asterotricha x mandonii		N. Paniagua	5716	s.n.	LPB,MO	Bolivia	La Paz	Franz Tamayo, Senda Pelechuco-Mojo, sector Tambo Quemado, a media hora del campamento siguiendo senda Pelechuco Moxos	Arbol 3 m de altura, hojas envés glauco. Flores amarillentas		-14.6842	-68.9728	3455	1	3	2003
OX239719	OX240053	SEN0131	DB 38574	Gynoxys neovelutina		M. Kessler	2905	s.n.	LPB	Bolivia	Cochabamba	Chapare, ca 8 km N Maycamayu, ca 70 km from Sacaba		Relict Polylepis sericea forest in steep ravine	-17.2	-65.95	3350	12	8	1991
OX239720	OX240054	SEN0133	DB 38576	Gynoxys psilophylla		G. Torrico	532	s.n.	LPB	Bolivia	Potosí	Charcas	Arbusto 1.50 m, hojas anchas. Flores liguladas de color amarillo	Quebradas húmedas con agua permanente				20	6	1993
OX239721	OX240055	SEN0134	DB 38577	Gynoxys psilophylla		M. Lewis	88971	MO-1879966	LPB,MO	Bolivia	La Paz	Inquisivi, climbing the forested slope of the Lower Cerro Chamaquiri N of the Río Khatu Area knownas 'Huanhawira' ca 2 km SW of Quime	1-2 m shrub with yellow rays in open area	Humid ceja de montaña, frequently clouded. Open bouldery areas with scattered Polylepis, dense grass, shrubs and moss covered boulders	-16.9833	-67.2333	3300	29	6	1988
OX239722	OX240056	SEN0135	DB 38578	Gynoxys psilophylla		S. Estenssoro	804	s.n.	LPB	Bolivia	Cochabamba	Mizque, Cañada Pucara Mayu a 37 km de Rodeo a Mizque entre Khewiña Khasa y Pucara Khasa	Arbusto. Flor amarilla. Común	Remanente de bosque húmedo montano, con Polylepis, Vallea, Weinmannia	-17.8167	-65.4333	3200	8	5	1987
OX239723	OX240057	SEN0136	DB 38579	Gynoxys psilophylla		M. Kessler	3222	s.n.	GOET,LPB	Bolivia	Chuquisaca	Jaime Zudañez, 25 km S Icla on Tarabuco - Azurduy road		Relict Polylepis forest in steep humid ravine	-19.45	-64.8167	3500	24	9	1991
OX239724	OX240058	SEN0137	DB 38580	Gynoxys rusbyi	cf.	M. Lewis	39240	s.n.	LPB,MO	Bolivia	La Paz	Inquisivi, Rio Mina Jahuira, river which runs from Mina Vieja with its mouth 05 km N of Choquetanga	Small tree to large shrub 3 m high. Flowers yellow.	Mostly mattoral with trees in the ravine	-16.8333	-67.3167	3500	15	7	1991
OX239725	OX240059	SEN0138	DB 38581	Gynoxys rusbyi	cf.	N. Salinas	3315	s.n.	LPB	Bolivia	La Paz	Loayza, Bajando de Viloco hacia Aguas Calientes (Choquetanga)	Arbusto -2.00 m. Flores amarillas	Ceja de Monte y Páramo Yungueño. Quebrada, con rocas grandes. Exp. E			3550	16	8	1994
OX239726	OX240060	SEN0143	DB 38586	Nordenstamia repanda		R. Siñani	264	s.n.	LPB	Bolivia	La Paz	Sud Yungas, Cantón Yanacachi Mina Chojlla, camino de acceso de vehículos a Kacapi	Arbolito, hojas enteras con el envés tomentoso	Bosque Húmedo Montano de los Yungas	-15.8667	-68.1167	2182	28	7	2000
OX239727	OX240061	SEN0144	DB 38587	Nordenstamia repanda		J.R.I. Wood	10093	s.n.	LPB	Bolivia	Cochabamba	José Carrasco Torrico, ca 6 km below Sehuencas	Shrub c. 2-4 m high of untidy straggly appearance. Leaves: green above, gre beneath. Ray florets: yellow. Disc florets: yellow-brown	Moist, somewhat disturbed cloud forest in the valley bottom. Frequent. On steep, partially open banks above road	-18.4833	-65.25	2200	30	7	1995
OX239728	OX240062	SEN0145	DB 38588	Gynoxys acostae		P.M. Jørgensen	56179	MO-1890990	MO	Ecuador	Pichincha	Papallacta pass towards the antennas	Shrub 2 m high. Inflorescences yellow	Superpáramo	-0.316	-78183	4200	20	10	1984
OX239741	OX240075	SEN0016	DB 27421	Nordenstamia repanda		B. Escobari	41	B100720927	B,LPB	Bolivia	La Paz	Nor Yungas, entrando a la Ecovia, 36 km desde la cumbre bajando a Unduavi, a la derecha del sendero	Arbol 7 m, 12 cm DAP. Fértil		-67.8196	-16.3174	3000	5	7	2016
OX239745	OX240079	SEN0167	DB 38610	Gynoxys asterotricha x mandonii		A. Palabral	732	B100720294	B,LPB	Bolivia	La Paz	Larecaja, bosque de la localidad de Escalerani	Árbol de 2 m de alto, con flores secas	Bosque de Polylepis pepei.	-15.5046	-68.1699	4110	8	11	2008
OX239746	OX240080	SEN0169	DB 38612	Gynoxys jaramilloi		P.M. Jørgensen	65634	s.n.	MO	Ecuador	Loja	Parque Nacional Podocarpus Trail Cajanuma-Laguna de Compadre	Shrub, 1 m. Flowers yellow	Páramo	-4.15	-79.15	3200	26	12	1988
OX239758	OX240093	SEN0183	DB 38626	Nordenstamia cajamarcensis		G.A. Castillo	460	MO-2940516	MO	Peru	Pasco	Oxapampa, Parque Nacional Yanachaga-Chemillén Sector San Alberto, Abra Esperanza,a 30 minutos en dirección al Valle del Palcazú	Arbol 8-10 m	Bosque montano maduro	-10.5322	-75.3483	2720	15	10	2006
OX239759	OX240096	SEN0188	DB 38631	Gynoxys buxifolia		D. Cárate & L. Bremer	1286	MO-2338740	MO	Ecuador	Imbabura	Páramos de Zuleta	Arbusto de 1.5 m. Inflorescencias amarillentas	Plantación de Pinos. Quemado y pastoreado hace cuarenta años	0.21945	-78.0532	3598	7	3	2010
OX239760	OX240097	SEN0019	DB 27424	Nordenstamia repanda		B. Escobari	44	B100720928	B,LPB	Bolivia	La Paz	Nor Yungas, entrando a la Ecovia, 36 km desde la cumbre bajando a Unduavi, a la derecha del sendero	Arbol 7 m, 13 cm DAP. Fértil		-67.8196	-16.3174	3000	5	7	2016
OX239761	OX240098	SEN0190	DB 38633	Gynoxys baccharoides		P.M. Jørgensen, C. Ulloa & E. Narváez	1616	MO-1892361	MO	Ecuador	Azuay	Parque Nacional Cajas Road Cuena-Sayausí-Molleturo, km 302	Shrub 1 m, leaves, twigs and inflorescence covered with off-white pubescence. Flowers bright yellow	Very wet páramo around lake at the entrance to trail leading to Laguna Mamamag	-2.79305	-79.2039	3810	5	1	2000
OX239762	OX240099	SEN0191	DB 38634	Gynoxys acostae		H. Vargas, E. Narváez & W. Quizhpe	2008	MO-1892330	MO	Ecuador	Napo	Quijos Reserva Ecológica Antisana Carretera Pifo-Papallacta, Páramo de Guamaní	Arbusto de 3 m, envés blanco de las hojas. Flores amarillas	Páramo y parches de bosque alto-andino	-0.33333	-78.2	3900	27	7	1998
OX239763	OX240101	SEN0195	DB 38638	Aequatorium jamesonii		H. Vargas, E. Narváez & S. Orellana	2594	MO-2940234	MO	Ecuador	Napo	Tena Parque Nacional Llanganates Vía Salcedo-Tena, km 45-55 Cabecera del Río Anatenorio, Siete Vueltas	Arbusto de 4 m, envés de las hojas blancuzco. Flores blancas, lígulas blancas	Páramo húmedo con restos de vegetación arbustiva, roca volcánica	-0.983333	-78.3333	3600	17	9	1998
OX239764	OX240103	SEN0199	DB 38642	Gynoxys sodiroi		W.A. Palacios	7393	MO-1891783	MO	Ecuador	Carchi	Montúfar Loma El Corazón (Bretaña), al sureste de Huaca Río Minas	Arbol de 5 m, 10 cm DAP. Corteza fisurada. Capítulos verdes, lígulas amarillas	Bosque húmedo montano	0.51666	-77.9167	3200	16	6	1991
OX239765	OX240104	SEN0002	DB 27407	Nordenstamia repanda		L. Cayola	5514	s.n.	LPB,MO	Bolivia	La Paz	J.Bautista Saavedra, Parque Nacional Madidi, Laji Sorapata, Cosñijmayu, Waturuyuj Sobre la senda queva desde la intersección de los ríos Santa Elena y Laji hacia Chillkapampa	Árbol 3 m, 10.9 cm DAP. Botones	Bosque montano húmedo con Clusia, Weinmannia y Hesperomeles. Ladera de pendiente abrupta con afloramientos rocoso	-14.8872	-68.8538	3206	23	6	2016
OX239766		SEN0020	DB 27425	Gynoxys megacephala		B. Escobari	45	s.n.	LPB	Bolivia	La Paz	Nor Yungas Entrando a la Ecovia 37,5 km desde la cumbre bajando a Unduavi a la derecha del sendero	Arbusto 2 m, ramas erectas, apoyandose. Fértil		-16.331	-67.8264	2980	5	7	2016
OX239767	OX240105	SEN0204	DB 38647	Gynoxys fuliginosa		J.L. Jaramillo	9226	MO-1891632	MO	Ecuador	Imbabura		Arbusto de 3 m. Capítulos.				3500	11	1	1986
OX239768	OX240106	SEN0021	DB 27426	Gynoxys megacephala		B. Escobari	46	s.n.	LPB	Bolivia	La Paz	Nor Yungas Entrando a la Ecovia 37,5 km desde la cumbre bajando a Unduavi a la derecha del sendero	Arbusto 3 m, ramas diversificandose, apoyandose en otro individuo. Fertil		-16.331	-67.8264	2980	5	7	2016
OX239769		SEN0210	DB 38653	Gynoxys miniphylla		C. Aedo & C. Ulloa	13091	MO-2071926	MO	Ecuador	Azuay	Páramo de Cajas, Chuspipuñuna	Arbusto 1 m. Flores amarillas	Matorral de Gynoxys	-2.8025	-79.2183	3440	20	7	2006
OX239770	OX240107	SEN0212	DB 38655	Gynoxys hallii		P.M. Jørgensen	61345	MO-1891720	MO	Ecuador	Pichincha	Valley of Lloa, km 10 Lloa-Mindo road	Tree 6 m. Inflorescences yellow	Disturbed montane forest	-0.18333	-78.65	2800	31	5	1986
OX239771	OX240111	SEN0218	DB 38661	Gynoxys parvifolia		P.M. Jørgensen, C. Ulloa, B. Øllgaard, K. Romoleroux & M. Gavilanes	92335	MO-1891768	MO	Ecuador	Carchi	El Angel - Tulcán, via Lagunas El Voladero, km 34	Shrub 4 m. Inflorescence yellow	Secondery shrubby vegetation dominated by Asteraceae shrubs	0.7	-77.8167	3350	9	8	1990
OX239772	OX240112	SEN0219	DB 38662	Gynoxys nitida		D. Montesinos	4763	B100843136	B,USM	Peru	Huánuco	Huamalies, Jircán Pumachaca-Sogopampa	Tree, ligulate yellow capitulae	Scrubland with tussocks			3600	21	7	2016
OX239773	OX240113	SEN0022	DB 27427	Gynoxys megacephala		B. Escobari	47	s.n.	LPB	Bolivia	La Paz	Nor Yungas Entrando a la Ecovia 37,5 km desde la cumbre bajando a Unduavi a la derecha del sendero	Arbusto 2 m, ramas erectas, apoyandose. Fértil		-16.331	-67.8264	2980	5	7	2016
OX239774	OX240114	SEN0220	DB 38663	Gynoxys soukupii		D. Montesinos	4970	B100843144	B,USM	Peru	Amazonas	Chachapoyas, Leimebamba, Tajopampa	Tree, ligulate yellow capitulae	Slope with dense scrublands			3209	13	8	2016
OX239775	OX240115	SEN0221	DB 38664	Gynoxys rugulosa	cf.	D. Montesinos	4999	B100843137	B,USM	Peru	Amazonas	Chachapoyas, Leimebamba Mesapampa - Tajopampa	Tree, ligulate yellow capitulae	Rocky slopes with scrubs			3412	14	8	2016
OX239776	OX240119	SEN0227	DB 38670	Gynoxys longistyla		D. Montesinos	5386	B100843132	B,USM	Peru	Moquegua	Mariscal Nieto Calacoa W of Ticsani volcano	Tree, ligulate yellow cap	Calcified soils with tussocks			4035	28	4	2017
OX239777	OX240121	SEN0232	DB 38675	Gynoxys caracensis		D. Montesinos	5538	B100843145	B,USM	Peru	Ancash	Huari Rapayán Chaupi Castillo - Marcash	Tree, scented, lig yellow cap	Grasslands with shrub and crops			3865	11	5	2017
OX239778	OX240122	SEN0233	DB 38676	Gynoxys ferreyrae		D. Montesinos	5539	B100843126	B,USM	Peru	Ancash	Huari, Huacchis, Purrunya	Shrub, pubescent, disc yellow cap	Stone fort within Puna grasslands			3890	12	5	2017
OX239779	OX240123	SEN0234	DB 38677	Gynoxys caracensis		D. Montesinos	5589	B100843139	B,USM	Peru	Huánuco	Huacaybamba, Pinra Tinyash - Raura	Tree, scented, lig yellow cap	Stone fort, Puna grasslands			4170	14	5	2017
OX239780	OX240124	SEN0235	DB 38678	Gynoxys caracensis		D. Montesinos	5598	B100843138	B,USM	Peru	Huánuco	Huacaybamba, Pinra Tinyash - Raura	Tree, scented, lig yellow cap	Stone fort, Puna grasslands			4170	14	5	2017
OX239781	OX240126	SEN0238	DB 38681	Gynoxys nitida		B. Escobari Vargas, T. Henning, N. Kilian & D.B. Montesinos	320	B101098498	B,USM	Peru	Pasco	Road from Huancabamba via Mallapampa to Huachón	Shrub	Rocky slopes with open shrub vegetation	-10.4728	-75.8086	3600	16	5	2018
OX239782	OX240127	SEN0240	DB 38683	Gynoxys vacana	cf.	B. Escobari Vargas, T. Henning, N. Kilian & D.B. Montesinos	334	B101098497	B,USM	Peru	Pasco	Road from Huancabamba via Mallapampa to Huachón	Shrub	Rocky slopes in grassland	-10.6001	-75.9003	3700	16	5	2018
OX239783	OX240128	SEN0241	DB 38684	Gynoxys vacana	cf.	B. Escobari Vargas, T. Henning, N. Kilian & D.B. Montesinos	335	B101098496	B,USM	Peru	Pasco	Road from Huancabamba via Mallapampa to Huachón	Shrub	Rocky slopes with open shrub vegetation	-10.6148	-75.907	3500	16	5	2018
OX239784	OX240129	SEN0242	DB 38685	Gynoxys mandonii		B. Escobari Vargas, T. Henning, N. Kilian & D.B. Montesinos	337	B101098495	B,USM	Peru	Pasco	Gorge E of Huachón	Shrub	Foot of rock face	-10.6292	-75.6292	3350	17	5	2018
OX239785	OX240130	SEN0243	DB 38686	Gynoxys mandonii	cf.	B. Escobari Vargas, T. Henning, N. Kilian & D.B. Montesinos	339	B101098494	B,USM	Peru	Pasco	Road from Huachón to Mallapampa	Shrub	Rocky slopes with open shrub vegegation	-10.6023	-75.9001	3650	17	5	2018
OX239786	OX240131	SEN0244	DB 38687	Gynoxys caracensis		B. Escobari Vargas, T. Henning, N. Kilian & D.B. Montesinos	354	B101098493	B,USM	Peru	Pasco	Road from Paucertambo to Carhuamayo, ascent to the pass	Shrub	Moist quebradas in rocky slopes	-10.8088	-75.8438	3400	17	5	2018
OX239787	OX240132	SEN0245	DB 38688	Gynoxys capituliparva		B. Escobari Vargas, T. Henning, N. Kilian & D.B. Montesinos	371	B101098492	B,USM	Peru	Huánuco	NE of Huánuco, road from Cascay up to Huayllacan	Shrub to 2 m	Rocky slopes with shrubs	-9.74913	-76.2839	3650	18	5	2018
OX239788	OX240133	SEN0248	DB 38691	Gynoxys vacana	cf.	B. Escobari Vargas, T. Henning, N. Kilian & D.B. Montesinos	403	B101098489	B,USM	Peru	Huánuco	Road from Tingo Chico to Tantamayo, N of Jacas Grande	Shrub	Moist slope in Eucalyptus plantation	-9.45423	-76.7619	3350	20	5	2018
OX239789	OX240134	SEN0249	DB 38692	Gynoxys mandonii		B. Escobari Vargas, T. Henning, N. Kilian & D.B. Montesinos	410	B101098529	B,USM	Peru	Huánuco	Road from Tingo Chico to Tantamayo, between Queropata and Tantamayo	Shrub	Rocky-gravelly slopes with shrubs	-9.38752	-76.7233	3600	20	5	2018
OX239790	OX240135	SEN0250	DB 38693	Gynoxys marancisci	cf.	B. Escobari Vargas, T. Henning, N. Kilian & D.B. Montesinos	412	B101098528	B,USM	Peru	Huánuco	Road from Tantamayo to Jircan, N of Tantamayo	Shrub	Rocky-gravelly slopes with shrubs	-9.382	-76.719	3500	20	5	2018
OX239791	OX240136	SEN0251	DB 38694	Gynoxys capituliparva		B. Escobari Vargas, T. Henning, N. Kilian & D.B. Montesinos	418	B101098527	B,USM	Peru	Huánuco	Road from Tantamayo to Jircan	Shrub	Rocky-gravelly slopes with shrubs	-9.34643	-76.6859	4000	20	5	2018
OX239792		SEN0252	DB 38695	Gynoxys mandonii	cf.	B. Escobari Vargas, T. Henning, N. Kilian & D.B. Montesinos	420	B101098526	B,USM	Peru	Huánuco	Road from Tantamayo to Jircan	Shrub	Rocky-gravelly slopes with shrubs	-9.32503	-76.6594	3600	20	5	2018
OX239793	OX240138	SEN0254	DB 38697	Gynoxys mandonii		B. Escobari Vargas, T. Henning, N. Kilian & D.B. Montesinos	424	B101098524	B,USM	Peru	Huánuco	Road from Jircan to Huacaybamba, between Arancay and Cochabamba	Shrub	Rocky quebrada slopes	-9.1239	-76.7708	3300	21	5	2018
OX239794	OX240140	SEN0257	DB 38700	Gynoxys calyculisolvens	cf.	B. Escobari Vargas, T. Henning, N. Kilian & D.B. Montesinos	427	B101098521	B,USM	Peru	Huánuco	Road from Jircan to Huacaybamba, between Cochabamba and Huacaybamba	Shrub	Rocky-gravelly slopes with shrubs	-9.09052	-76.8425	3650	21	5	2018
OX239795	OX240141	SEN0258	DB 38701	Gynoxys calyculisolvens		B. Escobari Vargas, T. Henning, N. Kilian & D.B. Montesinos	429	B101098520	B,USM	Peru	Huánuco	Road from Jircan to Huacaybamba, between Cochabamba and Huacaybamba	Shrub	Rocky-gravelly slopes with shrubs	-9.09052	-76.8425	3650	21	5	2018
OX239796	OX240146	SEN0266	DB 38709	Gynoxys oleifolia		B. Escobari Vargas, T. Henning, N. Kilian & D.B. Montesinos	471	B101098514	B,USM	Peru	Ancash	Road from Huari to San Louis, ascent to the pass	Shrub to 2-3 m	Open Polylepis woodland in rocky quebrada	-9.21327	-77.2075	4000	23	5	2018
OX239797	OX240147	SEN0267	DB 38710	Gynoxys rugulosa	cf.	B. Escobari Vargas, T. Henning, N. Kilian & D.B. Montesinos	472	B101098513	B,USM	Peru	Ancash	Road from Huari to San Louis, ascent to the pass	Shrub to 2-3 m	Open Polylepis woodland in rocky quebrada	-9.21327	-77.2075	4000	23	5	2018
OX239798	OX240148	SEN0269	DB 38712	Gynoxys rugulosa	cf.	B. Escobari Vargas, T. Henning, N. Kilian & D.B. Montesinos	474	B101098511	B,USM	Peru	Ancash	Road from Huari to San Louis, ascent to the pass	Shrub to 2-3 m	Open Polylepis woodland in rocky quebrada	-9.21327	-77.2075	4000	23	5	2018
OX239799	OX240149	SEN0270	DB 38713	Gynoxys cuicochensis	cf.	B. Escobari Vargas, T. Henning, N. Kilian & D.B. Montesinos	480	B101098510	B,USM	Peru	Ancash	Road from Huari to San Louis, at the pass	Shrub	Rocky slope in grassland	-9.16957	-77.2244	4300	23	5	2018
OX239800	OX240150	SEN0272	DB 38715	Gynoxys mandonii		B. Escobari Vargas, T. Henning, N. Kilian & D.B. Montesinos	485	B101098509	B,USM	Peru	Ancash	Shortly N of Pomabamba	Shrub to 3 m	Rocky-gravelly slopes with shrubs	-8.78542	-77.4928	3250	24	5	2018
OX239801	OX240152	SEN0274	DB 38717	Gynoxys vacana		B. Escobari Vargas, T. Henning, N. Kilian & D.B. Montesinos	488	B101098507	B,USM	Peru	Ancash	Road from Pomabamba to Palo Seco	Shrub	Rocky-gravelly slopes in Eucalyptus plantation	-8.75117	-77.5212	3400	24	5	2018
OX239802	OX240153	SEN0276	DB 38719	Gynoxys vacana		B. Escobari Vargas, T. Henning, N. Kilian & D.B. Montesinos	490	B101098505	B,USM	Peru	Ancash	Road from Pomabamba to Palo Seco	Shrub	Rocky slopes in mixed grassland and low Hypericum scrub	-8.71088	-77.5375	3750	24	5	2018
OX239803	OX240154	SEN0279	DB 38722	Gynoxys mandonii		B. Escobari Vargas, T. Henning, N. Kilian & D.B. Montesinos	506	B101098678	B,USM	Peru	La Libertad	Road from Tayabamba up to the pass N of Buldibuyo	Shrub	Moist steep rocky slope of quebrada, low shrubs	-8.11362	-77.418	3650	26	5	2018
OX239804	OX240156	SEN0284	DB 38727	Gynoxys soukupii		B. Escobari Vargas, T. Henning, N. Kilian & D.B. Montesinos	533	B101098683	B,USM	Peru	La Libertad	Road from Balsas out of the Rio Marañon valley up to Bolivar, above Longotea	Shrub to 3 m	Slopes with dense shrubby vegetation	-7.05263	-77.86	3050	28	5	2018
OX239805	OX240157	SEN0285	DB 38728	Gynoxys mandonii		B. Escobari Vargas, T. Henning, N. Kilian & D.B. Montesinos	535	B101098684	B,USM	Peru	La Libertad	Road from Balsas out of the Rio Marañon valley up to Bolivar, above Longotea	Flowers with strong honey scent	Slopes with dense shrubby vegetation	-7.05892	-77.8567	3300	28	5	2018
OX239806	OX240158	SEN0286	DB 38729	Gynoxys mandonii		B. Escobari Vargas, T. Henning, N. Kilian & D.B. Montesinos	542	B101098685	B,USM	Peru	La Libertad	Road from Balsas out of the Rio Marañon valley up to Bolivar, above Longotea	Shrub	Steep rock slope with shrubby vegetation	-7.07038	-77.8157	3700	28	5	2018
OX239807	OX240159	SEN0287	DB 38730	Gynoxys mandonii		B. Escobari Vargas, T. Henning, N. Kilian & D.B. Montesinos	543	B101098686	B,USM	Peru	La Libertad	Road from Balsas out of the Rio Marañon valley up to Bolivar, above Longotea	Shrub	Steep rock slope with shrubby vegetation	-7.07038	-77.8157	3700	28	5	2018
OX239808	OX240160	SEN0288	DB 38731	Gynoxys baccharoides	cf.	B. Escobari Vargas, T. Henning, N. Kilian & D.B. Montesinos	545	B101098687	B,USM	Peru	La Libertad	Road out of the Bolivar valley towards SE, at the village Chillen	Shrub	Slope with secondary shrub vegetation	-7.1794	-77.6705	3450	29	5	2018
OX239809	OX240161	SEN0290	DB 38733	Gynoxys sodiroi		B. Escobari Vargas, T. Henning, N. Kilian & D.B. Montesinos	558	B101098688	B,USM	Peru	La Libertad	Road out of the Bolivar valley towards SE		Rocky-gravelly slope immediately under rock face	-7.25465	-77.6399	3850	29	5	2018
OX239810	OX240163	SEN0293	DB 38736	Gynoxys compressissima	cf.	B. Escobari Vargas, T. Henning, N. Kilian & D.B. Montesinos	572	B101098692	B,USM	Peru	Amazonas	Road from Leymebamba to Atuen	Shrub to > 4 m	Edge of bosque neblina in gorge	-6.80503	-77.7957	2900	30	5	2018
OX239811	OX240164	SEN0294	DB 38737	Gynoxys baccharoides		B. Escobari Vargas, T. Henning, N. Kilian & D.B. Montesinos	573	B101098693	B,USM	Peru	Amazonas	Road from Atuen to Chuquibamba, shortly above Atuen	Shrub to > 4 m	Slope of quebrada in grassland	-6.91063	-77.7934	3750	30	5	2018
OX239812	OX240165	SEN0295	DB 38738	Gynoxys capituliparva		B. Escobari Vargas, T. Henning, N. Kilian & D.B. Montesinos	578	B101098694	B,USM	Peru	Amazonas	Road from Leymebamba to the "Area de Conservacion privada Los Chilchos"	Shrub to 3 m. Fl yellow.	Degraded bosque neblina	-6.67667	-77.7559	3150	30	5	2018
OX239813	OX240167	SEN0299	DB 38742	Gynoxys tomentosissima		B. Escobari Vargas, T. Henning, N. Kilian & D.B. Montesinos	590	B101098697	B,USM	Peru	Amazonas	Road from Leymebamba to Balsas, crossing Cerro de Calle Cale	Subshrub to c. 1 m, in regrowth of cleared bosque neblina		-6.71258	-77.8525	3150	2	6	2018
OX239814	OX240168	SEN0003	DB 27408	Nordenstamia repanda		L. Cayola	5548	s.n.	LPB,MO	Bolivia	La Paz	J.Bautista Saavedra, Parque Nacional Madidi, Laji Sorapata, Cosñijmayu, Waturuyuj Sobre la senda queva desde la intersección de los ríos Santa Elena y Laji hacia Chillkapampa	Árbol 3 m, 13.1 cm DAP. Estéril	Bosque montano húmedo con Clusia, Weinmannia y Hesperomeles. Ladera de pendiente abrupta con afloramientos rocoso	-14.8872	-68.8538	3206	23	6	2016
OX239815	OX240169	SEN0300	DB 38743	Gynoxys capituliparva		B. Escobari Vargas, T. Henning, N. Kilian & D.B. Montesinos	591	B101098698	B,USM	Peru	Amazonas	Road from Leymebamba to Balsas, crossing Cerro de Calle Cale	Lower leaf face indumentum with reddish-brownish tinge	Edge of bosque neblina, in quebrada	-6.71258	-77.8525	3150	2	6	2018
OX239816	OX240170	SEN0302	DB 38744	Gynoxys calyculisolvens		B. Escobari Vargas, T. Henning, N. Kilian & D.B. Montesinos	593	B101098545	B,USM	Peru	Amazonas	Road from Leymebamba to Balsas, crossing Cerro de Calle Cale	Peduncles below capitulum seollwn and hollow	Pasture	-6.71947	-77.8659	3300	2	6	2018
OX239817	OX240171	SEN0321	DB 38764	Nordenstamia kingii		J.C. Solomon & M. Nee	18067	s.n.	LPB,MO	Bolivia	Cochabamba	José Carrasco Torrico, 5 km al NE de Monte Punco por el camino a Sihuenca	Arbusto alto, 3 m. Corolas amarillas	Bosque nuboso, muy tocado	-17.5667	-65.25	2700	10	3	1988
OX239818	OX240172	SEN0324	DB 38767	Gynoxys ignaciana		L. Emperaire		P03833291	P	Ecuador	Loja	Guararas ( 1 km de Matilan)	Arbrisseau 1.5 m	Formation sempervirente			2580	11	9	1982
OX239819	OX240173	SEN0337	DB 38780	Gynoxys violacea		E. Walter & H. Walter	166	B101139853	B	Venezuela	Mérida	Am Hang des Pico Bolivar	Strauch	Im Polylepis sericea-Wäldchen bei 3. oberster Seilbahnstation			4045	17	1	1968
OX239820	OX240174	SEN0033a	DB 27438	Gynoxys mandonii		B. Escobari	58a	B100720930	B,LPB	Bolivia	La Paz	Larecaja, 9 km pasando el desvío de Laripata-Lipichi Camino hacia Pacuni	Arbol 2 m, 7 cm DAP. Hoja redonda. Fértil, botones y flores		-68.6333	-15.7333	3600	7	8	2016
OX239821	OX240175	SEN0034	DB 27440	Gynoxys asterotricha x mandonii		B. Escobari	59	B100720931	B,LPB	Bolivia	La Paz	Larecaja, Lipichi, 5 km pasando el cruce Lakatya-Lipichi Camino a Anilea, arriba del campamento dela empresa Progresiva, que extraen antimonia y estaño	Árbol 9 m, 8 cm DAP. Fértil, flores		-68.6	-15.7	4000	7	8	2016
OX239822	OX240176	SEN0035	DB 27441	Gynoxys asterotricha x mandonii		B. Escobari	60	B100720932	B,LPB	Bolivia	La Paz	Larecaja, 3,4 km subiendo a Lakatya	Arbolito 4 m, 5 cm DAP. Fértil, botones y flores		-68.6	-15.75	3825	7	8	2016
OX239823	OX240177	SEN0036	DB 27442	Gynoxys asterotricha x mandonii		B. Escobari	61	B100720933	B,LPB	Bolivia	La Paz	Larecaja, 3,4 km subiendo a Lakatya	Arbol 4 m, 7 cm DAP		-68.6	-15.75	3825	7	8	2016
OX239824	OX240178	SEN0375	DB 43895	Paracalia jungioides		C. Diaz	1975	MO-3030471	MO	Peru	Ancash	Huaraz Pampas Grande (3,700 m), camino entre San Juan y Huiñapajatum	Arbusto 3 m. Flores verdosas		-9.71861	-77.8231	2600	28	11	1985
OX239825	OX240179	SEN0376	DB 43896	Paragynoxys martingrantii		A.H. Gentry & H. Cuadros	79156	MO-1962013	MO	Colombia	Cesar	Sabana Rubia, top of Serrania de Perija, E of Manaure	Tree 6 cm DBH. Old inflorescence brown	Forest just below paramo	10.5	-72.9167	2940	10	3	1993
OX239826	OX240180	SEN0382	DB 43902	Paragynoxys venezuelae		J. Cuatrecasas	28996	MA-01-00896838	MA	Venezuela	Mérida	Páramo de Las Coloradas, entre La Capilla y El Aserrucho (Santa Cruz de Mora-El Molino)		Páramo			2700	27	5	1980
OX239827	OX240181	SEN0389	DB 40913	Paracalia pentamera		S. Gallegos	3850	s.n.	LPB	Bolivia	La Paz	Sud Yungas, Municipio de Chulumani Localidad Río Blanco Cerro Lambate, interior del bosque a 20 m del borde	Trepadora con flores secas.		-16.5142	-67.9192	2130	23	11	2011
OX239828	OX240182	SEN0004	DB 27416	Gynoxys mandonii		L. Cayola	5570	MO-3151322	LPB,MO	Bolivia	La Paz	J.Bautista Saavedra, Parque Nacional Madidi, Laji Sorapata, Cosñijmayu, Kañupata Intersección de losríos Santa Elena y Laji alado de arroyo Kumamayu	Árbol 10 m, 34.6 cm DAP. Estéril	Bosque montano húmedo con Weinmannia fagaroides, Prunus brittoniana y Nordenstamia repanda. Pendiente abrupta con afloramientos rocoso	-14.8893	-68.8615	3336	29	6	2016
OX239829	OX240183	SEN0040	DB 27446	Nordenstamia repanda		B. Escobari	66	B100720934	B,LPB	Bolivia	La Paz	Larecaja, pasando Laripata, camino hacia Pacuni-Chinchaya	Arbolito 2.5 m, 3 cm DAP. Fértil, botones		-68.65	-15.7167	3330	7	8	2016
OX239830	OX240184	SEN0042a	DB 27448	Gynoxys mandonii		B. Escobari	68	B100720935	B,LPB	Bolivia	La Paz	Larecaja, pasando Laripata, camino hacia Pacuni-Chinchaya	Arbolito 3 m, 7 cm DAP. Fértil, botones y flores		-68.65	-15.7167	3330	7	8	2016
OX239831	OX240185	SEN0047	DB 27459	Gynoxys asterotricha x mandonii		B. Escobari	73	B100720936	B,LPB	Bolivia	La Paz	Nor Yungas, arriba de Unduavi, subiendo aproximadamente 45 min hacia los bosques de Polylepis pepei	Arbolito 3 m de altura. Fértil, flores viejas	Bosques de Polylepis pepei	-67.95	-16.2667	4000	13	9	2016
OX239832	OX240186	SEN0005	DB 27410	Gynoxys mandonii		L. Cayola	5572	s.n.	LPB,MO	Bolivia	La Paz	J.Bautista Saavedra, Parque Nacional Madidi, Laji Sorapata, Cosñijmayu, Kañupata Intersección de losríos Santa Elena y Laji alado de arroyo Kumamayu	Árbol 4 m, 11.5 cm DAP. Estéril	Bosque montano húmedo con Weinmannia fagaroides, Prunus brittoniana y Nordenstamia repanda. Pendiente abrupta con afloramientos rocoso	-14.8893	-68.8615	3336	29	6	2016
OX239833	OX240187	SEN0050	DB 27464	Gynoxys asterotricha		B. Escobari	79	B100720937	B,LPB	Bolivia	La Paz	Nor Yungas, arriba de Unduavi, subiendo aproximadamente 1:15 hora hacia los bosques de Polylepis pepei	Arbusto de 80 cm de alto. Hojas de envés blanco. Fértil, flores amarillas. Unico individuo visto	Bosques de Polylepis pepei	-67.9333	-16.3	4120	13	9	2016
OX239834	OX240188	SEN0052b	DB 27468	Nordenstamia repanda		B. Escobari	86	B100720938	B,LPB	Bolivia	Cochabamba	Carrasco, Monte Punco, camino a Sehuencas, a 15 min en auto de la entrada a Monte Punco, al lado izquiero del camino, en cultivo de papa	Arbol 7 m de altura. Fértil, flores maduras amarillas, flores viejas	Monte Punco, camino a Sehuencas, a 15 min en auto de la entrada a Monte Punco, al lado izquiero del camino, en cultivo de papa	-65.2989	-17.5689	3000	5	10	2016
OX239835	OX240189	SEN0053a	DB 27469	Nordenstamia repanda		B. Escobari	87	B100720939	B,LPB	Bolivia	Cochabamba	Carrasco, Monte Punco, camino a Sehuencas, a 25 min en auto de la entrada a Monte Punco, al lado izquierdo del camino en una propiedad privada	Arbol 5 m de altura. Fértil, flores viejas, frutos	Monte Punco, camino a Sehuencas, a 25 min en auto de la entrada a Monte Punco, al lado izquierdo del camino en una propiedad privada	-65.285	-17.5556	3000	5	10	2016
OX239836	OX240190	SEN0055	DB 27473	Nordenstamia repanda		L. Cayola	5632	s.n.	LPB,MO	Bolivia	La Paz	Franz Tamayo, Área Natural de Manejo Integrado Apolobamba, Chullina, Comunidad Waira Pata (Sanachi), Kumamta	Árbol 10 m, 15.6 cm DAP. Estéril	Bosque montano húmedo con Weinmannia, Clethra y Ocotea	-15.1129	-68.9179	2840	5	7	2016
OX239837	OX240191	SEN0058	DB 38501	Nordenstamia repanda		B. Escobari	129	B100763045	B,LPB	Bolivia	Cochabamba	Chapare, Inka Chaka, camino subiendo a hidroelectrica en propiedad privada	Arbol 7 m. Fértil, flores amarillas	Bosque nublado abierto, degradado, seco con suelo expuesto, presencia de cultivos	-65.8278	-17.2717	3100	16	7	2017
OX239838	OX240192	SEN0059	DB 38502	Nordenstamia repanda		B. Escobari	132	B100763052; B100763053	B,LPB	Bolivia	Cochabamba	Chapare, Inka Chaka, camino subiendo a hidroelectrica en propiedad privada	Arbol 6 m. Envés de las hojas tomentoso. Fértil, flores amarillas	Bosque nublado abierto, degradado, seco con suelo expuesto, presencia de cultivos	-65.8267	-17.2731	3100	16	7	2017
OX239839	OX240193	SEN0006	DB 27409	Nordenstamia repanda		L. Cayola	5585	s.n.	LPB,MO	Bolivia	La Paz	J.Bautista Saavedra, Parque Nacional Madidi, Laji Sorapata, Cosñijmayu, Kañupata Intersección de losríos Santa Elena y Laji alado de arroyo Kumamayu	Árbol 4 m, 13.4 cm DAP. Estéril	Bosque montano húmedo con Weinmannia fagaroides, Prunus brittoniana y Nordenstamia repanda. Pendiente abrupta con afloramientos rocoso	-14.8893	-68.8615	3336	29	6	2016
OX239840	OX240194	SEN0060	DB 38503	Gynoxys neovelutina		B. Escobari	133	B100763054; B100763055	B,LPB	Bolivia	Cochabamba	Chapare, Inka Chaka, camino subiendo a hidroelectrica en propiedad privada	Arbol 5 m. Envés de las hojas tomentoso. Fértil, botones, flores amarillas	Bosque nublado abierto, degradado, seco con suelo expuesto, presencia de cultivos	-65.8883	-17.2169	3300	16	7	2017
OX239841	OX240195	SEN0007	DB 27412	Nordenstamia repanda		L. Cayola	5586	s.n.	LPB,MO	Bolivia	La Paz	J.Bautista Saavedra, Parque Nacional Madidi, Laji Sorapata, Cosñijmayu, Kañupata Intersección de losríos Santa Elena y Laji alado de arroyo Kumamayu	Árbol 7 m, 13.7 cm DAP. Botones	Bosque montano húmedo con Weinmannia fagaroides, Prunus brittoniana y Nordenstamia repanda. Pendiente abrupta con afloramientos rocoso	-14.8893	-68.8615	3336	29	6	2016
OX239842	OX240196	SEN0076	DB 38519	Gynoxys psilophylla		B. Escobari	216	B100763142	B,LPB	Bolivia	Cochabamba	Quillacollo, Parque nacional Tunari	Arbusto 1.5 m. Fértil, flores amarillas	Puna, con cultivos, degradado	-66.1361	-17.3292	3600	20	7	2017
OX239843	OX240197	SEN0008	DB 27413	Gynoxys mandonii		L. Cayola	5594	s.n.	LPB,MO	Bolivia	La Paz	J.Bautista Saavedra, Parque Nacional Madidi, Laji Sorapata, Cosñijmayu, Kañupata Intersección de losríos Santa Elena y Laji alado de arroyo Kumamayu	Árbol 11 m, 143? cm DAP;. Flores y botones	Bosque montano húmedo con Weinmannia fagaroides, Prunus brittoniana y Nordenstamia repanda. Pendiente abrupta con afloramientos rocoso	-14.8893	-68.8615	3336	29	6	2016
OX239844	OX240198	SEN0009	DB 27414	Gynoxys mandonii		L. Cayola	5596	s.n.	LPB,MO	Bolivia	La Paz	J.Bautista Saavedra, Parque Nacional Madidi, Laji Sorapata, Cosñijmayu, Kañupata Intersección de losríos Santa Elena y Laji alado de arroyo Kumamayu	Árbol 11 m, 29.1 cm DAP. Estéril	Bosque montano húmedo con Weinmannia fagaroides, Prunus brittoniana y Nordenstamia repanda. Pendiente abrupta con afloramientos rocoso	-14.8893	-68.8615	3336	29	6	2016
OX239845	OX240199	SEN0090	DB 38533	Gynoxys mandonii		B. Escobari	272	B100763214; B100763215	B,LPB	Bolivia	Cochabamba	Ayopaya, Cocapata, encima de Tiquipaya	Arbol 5 - 6 m. 20 cm DAP. Ramas muy frágiles. Fértil, flores amarillas y fragantes	Puna con presion ganadera y de cultivos	-66.6642	-16.85	3600	22	7	2017
OX239846	OX240200	SEN0091	DB 38534	Gynoxys mandonii		B. Escobari	273	B100763216; B100763217	B,LPB	Bolivia	Cochabamba	Ayopaya, Cocapata, encima de Tiquipaya	Arbol 5 m. 17 cm. DAP. Fértil, flores amarillas	Puna, con afloramientos rocosos, degradada por el pastoreo, presencia de bofedales	-66.6647	-16.8536	3500	22	7	2017
OX239847	OX240201	SEN0098	DB 38541	Gynoxys psilophylla		B. Escobari	285	B100763231	B,LPB	Bolivia	Cochabamba	Arani, Vacas, santuario de las Puyas	Arbusto 70 cm. Fértil, flores amarillas. Entre formaciónes de Puya raimondii	Puna con presencia de Puya raimondii	-65.59	-17.675	4000	23	7	2017
x	EF538147			Aequatorium asterotrichum		J.L. Jaramillo & al.	11841	MO-1891648	MO	Ecuador	Napo		Arbol de 15 m. Capitulos de color blanco.				3400	17	8	1990
GU818221	GU818618			Paracalia jungioides		King & Collins	9017	s.n.	UC	Peru
GU818174	AF459963			Gynoxys soukupii		P.C. Hutchison & J.K. Wright	5352	S17-27951	S	Peru	Cajamarca	Celedin Canyon of Río Marañon above Balsas, 5 km below summit of the road to Celedin	Tree to ca. 6 m, erect, branches brittle, easily broken. Even some large stems (ca. 2 cm. diameter) finely and densely pubescent. Undersides of leaves and petioles densely yellow-brown pubescent. Upper leaf surface shiny medium green. Scales green. Flowers golden yellow. No rays.				2930	25	5	1964
GU818215	EF538267			Nordenstamia kingii		B. Ståhl	5572A	S18-40289	S	Bolivia	Cochabamba	Nof Monte Punku on road Cochabamba-Comarapa			-17.5525	-65.2783	2850	16	2	2000
GU818111	GU818489			Aequatorium asterotrichum		E. Asplund	18263	S18-7665	S	Ecuador	Pichincha	Pichincha, Lago Papallacta	Shrub with weak subscandent branches. Flowers white with light brown anthers.				3300	31	10	1955
GU818223	EF538280			Paragynoxys neodendroides		A.M. Cleef	9852a	U.1133165	U	Colombia	Santander	Carretera Sta Rosita - Onzaga					3240	8	5	1973
	OX240044	SEN0117	DB 38560	Gynoxys asterotricha		S.G. Beck	14677	US 01826056	CUZ,LPB,M,SI,US	Bolivia	La Paz	Sud Yungas, debajo de Unduavi, subiendo el valle de Cerromarca	Arbol de 20 cm DAP 6 m de alto. Flores liguladas amarillas, frutos	Bosque abierto mayormente arbustivo entre rocas en valle lateral al W de vía laguna que se seca			3450	28	8	1988
OX239748	OX240082	SEN0171	DB 38614	Gynoxys parvifolia		P.M. Jørgensen	61623	s.n.	MO	Ecuador	Napo	Km 44 - 47 Salcedo - Napo road	Small shrub 40 cm. Heads with yellow flowers	Paramo	-0.966	-78366	3700	2	1	1987
OX239753	OX240087	SEN0176	DB 38619	Gynoxys hallii		P.M. Jørgensen	92758	MO-1891704	MO	Ecuador	Azuay	Cuenca - Molleturo, km 30	Shrub 4 m. Inflorescence yellow		-2833	-79.2	3710	17	11	1990
OX239757	OX240091	SEN0180	DB 38623	Nordenstamia repanda		S.G. Beck	24375	B100720276	B,K,LPB,M	Bolivia	La Paz	Inquisivi, unos 8 km de Quime hacia Inquisivi, Camillaya arriba del pueblo	Arbusto 1.50 m. Flores amarillas	Ceja de monte, al borde de bosque y en el pajonal	-16.9667	-67.2	3000	29	9	1997
	OX240092	SEN0181	DB 38624	Gynoxys parvifolia		E. Narváez, W. Quizhpe & M. Mites	164	MO-1892413	MO	Ecuador	Napo	Tena Parque Nacional Llanganates, 300 m al noroeste de la Laguna de Yanacocha, sector San Martín	Arbusto de 3 m, hojas con envés gris. Flores amarillas	Páramo húmedo y vegetación arbustiva, roca metamórfica	-1.08333	-78.3167	3600	9	10	1998
	OX240094	SEN0184	DB 38627	Gynoxys cuicochensis		P.M. Jørgensen, C. Ulloa, S. León, H. Vargas L. & P. Lozano	875	MO-1892377	MO	Ecuador	Loja	Cordillera de Las Lagunitas Amaluza-Jimbura-Zumba, km 37	Tree, no. 15. Sterile	Upper montane forest	-4.73027	-79.4328	3390	24	11	1994
	OX240095	SEN0185	DB 38628	Gynoxys fuliginosa		M. Peñafiel & et al.	978	MO-1891668	MO	Ecuador	Imbabura	Cotacachi Reserva Ecológica Cotacachi-Cayapas, alrededores de la Laguna de Cuicocha sector de la Quebrada Chumabí	Arbol, 4 m, hojas anchas. Flores amarillas	Bosque húmedo montano	0.3	-78.3667	3300	1	3	1992
	OX240100	SEN0192	DB 38635	Gynoxys miniphylla		P.M. Jørgensen, C. Ulloa & E. Narváez	2015	MO-1879920	MO	Ecuador	Azuay	Parque Nacional Cajas	Shrub 1 m, densely ochraceous-lanose. Flowers yellow	Páramo de Soldados. Road Baños-Soldados-Chaucha, km 34.4. Burnt and grazed grass páramo and cushion plants on wet areas along creek	-2.90166	-79.2611	3700	20	1	2000
	OX240102	SEN0196	DB 38639	Gynoxys buxifolia		C.E. Cerón & R. Alarcón	3535	MO-1892412	MO	Ecuador	Pichincha	Cantón Ruminiahui Parroquia Amaguaña bosque protector Pasochoa Camino hacia la cumbre del Pasochoa	Arbusto de 3 m. Involucro color verde-blanquecino, lígulas color amarillo	Bosque muy húmedo montano	-0.45	-78.4667	2800	7	2	1988
	OX240108	SEN0215	DB 38658	Gynoxys szyszylowiczii	cf.	A.H. Gentry, C. Díaz S. & R. Ortiz	74532	MO-1893057	MO	Peru	Cajamarca	El Pargo, 42 km E of Llama, ca 14 km SE of Tunas Pampas	Tree 3 cm dbh, uniformly small leaves. Flowers yellow, mostly in bud	High Andean forest	-6.5	-79.5167	3000	8	9	1991
	OX240109	SEN0216	DB 38659	Gynoxys cuicochensis		P.M. Jørgensen & et al.	91902	MO-1879895	MO	Ecuador	Azuay	Cuenca-Machala km 22, turnoff towards Patachoca, km 7 Shrubby secondary vegetation with small pathes of tall forest dominated by Clusia and Weinmannia	Tree 6m. Buds dusty green to light orange, papus white	Shrubby secondary vegetation with small pathes of tall forest dominated by Clusia and Weinmannia	-3.1	-79.0833	3000
	OX240110	SEN0217	DB 38660	Gynoxys miniphylla		P.M. Jørgensen, C. Ulloa & M. Gavilanes	91945	MO-1879913	MO	Ecuador	Azuay	Cumbe - Oña, km 9, new road	Shrub 1.2 m. Inflorescence yellow	Páramo, plantation of Pinus, and remnants of shrubby vegetation	-3.11666	-79.0333	3400	20	7	1990
	OX240116	SEN0223	DB 38666	Gynoxys longistyla		D. Montesinos	5110	B100843129	B,USM	Peru	Moquegua	Mariscal Nieto Carumas, road from Chilligua to Carumas	Tree, pubescent, lig yellow cap	Highland slopes with cushions			4283	15	3	2017
	OX240117	SEN0225	DB 38668	Gynoxys capituliparva		D. Montesinos	5298	B100843130	B,USM	Peru	Cusco	La Convención, Huayopata Road to Abra Malaga	Tree, yellow lig capitules	Mountain tropical forest			3500	3	4	2017
	OX240118	SEN0226	DB 38669	Gynoxys longistyla		D. Montesinos	5346	B100843134	B,USM	Peru	Moquegua	GSánchez Cerro Puquina Road to Puquina	Tree, yellow lig capitules	Scrubland			3533	26	4	2017
	OX240120	SEN0229	DB 38672	Gynoxys caracensis		D. Montesinos	5473	B100843143	B,USM	Peru	Huánuco	Huamalies Llata Irma Grande	Tree, scented, lig yellow cap	Stone slopes with ruins, scrub veg			3927	8	5	2017
	OX240125	SEN0236	DB 38679	Gynoxys huanucona		D. Montesinos	5610	B100843142	B,USM	Peru	Huánuco	Huamalies, Arancay, San Francisco de Catas	Tree, ovate lvs, lig yellow cap	Scrubland, roadside			2900	15	5	2017
	OX240137	SEN0253	DB 38696	Gynoxys mandonii		B. Escobari Vargas, T. Henning, N. Kilian & D.B. Montesinos	423	B101098525	B,USM	Peru	Huánuco	Road from Jircan to Huacaybamba, N of Jircan	Shrub	Rocky-gravelly slopes with shrubs	-9.20182	-76.7221	3250	21	5	2018
	OX240139	SEN0255	DB 38698	Gynoxys mandonii		B. Escobari Vargas, T. Henning, N. Kilian & D.B. Montesinos	425	B101098523	B,USM	Peru	Huánuco	Road from Jircan to Huacaybamba, between Arancay and Cochabamba	Shrub	Rocky quebrada slopes	-9.1239	-76.7708	3300	21	5	2018
	OX240142	SEN0259	DB 38702	Gynoxys parvifolia		B. Escobari Vargas, T. Henning, N. Kilian & D.B. Montesinos	430	B101098519	B,USM	Peru	Huánuco	Road from Jircan to Huacaybamba, between Cochabamba and Huacaybamba	Shrub	Rocky-gravelly slopes with shrubs	-9.09052	-76.8425	3650	21	5	2018
	OX240143	SEN0260	DB 38703	Gynoxys calyculisolvens		B. Escobari Vargas, T. Henning, N. Kilian & D.B. Montesinos	431	B101098676	B,USM	Peru	Huánuco	Road from Jircan to Huacaybamba, between Cochabamba and Huacaybamba	Shrub	Rocky-gravelly slopes with shrubs	-9.09052	-76.8425	3650	21	5	2018
	OX240144	SEN0263	DB 38706	Gynoxys hallii		B. Escobari Vargas, T. Henning, N. Kilian & D.B. Montesinos	462	B101098516	B,USM	Peru	Ancash	Road from Huari to San Louis, ascent to the pass	Shrub	Gravelly slope in cultivated landscape	-9.22642	-77.1825	3850	23	5	2018
	OX240145	SEN0264	DB 38707	Gynoxys nitida		B. Escobari Vargas, T. Henning, N. Kilian & D.B. Montesinos	463	B101098515	B,USM	Peru	Ancash	Road from Huari to San Louis, ascent to the pass	Shrub	Gravelly slope in cultivated landscape	-9.22642	-77.1825	3850	23	5	2018
	OX240151	SEN0273	DB 38716	Gynoxys compressissima		B. Escobari Vargas, T. Henning, N. Kilian & D.B. Montesinos	487	B101098508	B,USM	Peru	Ancash	Road from Pomabamba to Palo Seco	Shrub to 3 m	Steep slopes of quebrada with stream in Eucalyptus plantation	-8.75117	-77.4933	3300	24	5	2018
	OX240155	SEN0283	DB 38726	Gynoxys hutchisonii		B. Escobari Vargas, T. Henning, N. Kilian & D.B. Montesinos	521	B101098682	B,USM	Peru	Cajamarca	Road from Celendín to Chachapoyas, ascent to the pass E of Celendín		Slope with dense cover of shurb and tall herbs	-6.88868	-78.1212	3000	28	5	2018
	OX240162	SEN0291	DB 38734	Gynoxys rugulosa		B. Escobari Vargas, T. Henning, N. Kilian & D.B. Montesinos	564	B101098690	B,USM	Peru	La Libertad	Road out of the Bolivar valley towards SE	Indumentum brown!	Rocky ridge in grassland	-7.28877	-77.6376	3900	29	5	2018
	OX240166	SEN0296	DB 38739	Gynoxys hallii		B. Escobari Vargas, T. Henning, N. Kilian & D.B. Montesinos	579	B101098695	B,USM	Peru	Amazonas	Around Kuelap	Shrub to 3 m	Degraded bosque neblina	-6.4256	-77.9253	3000	31	5	2018
	x	x	EF538148	Aequatorium lepidotum		Palacios & Tipaz	10538	MO-037542	MO	Ecuador	Carchi	Montúfar Loma El Corazón, Mariscal Sucre	Arbol de 6 m, hojas quebradizas cafés por el envés. Capítulos cafés-verdes. Lígulas blancas		0.58	-77.7	3150	22	12	1992
	x	x	EF538268	Nordenstamia repanda		S.G. Beck	22337	S17-27958	LPB,S	Bolivia	La Paz	Nor Yungas, entre Cotapata y Chuspipata			-16.2833	-67.7833	3100	31	3	1995
	x	x	EF538219	Gynoxys sodiroi		F. Hekker & W.H.A. Hekking	10.285	U.1127305	U	Ecuador	Carchi	Paramó de El Angel			-1.75	-78	3500	29	11	1987
	x	x	EF538269	Nordenstamia repanda		Acevedo & Siaca	6722	US 03066803	US	Bolivia	La Paz	Nor Yungas, road from Cotapata to Chairo						9	8	1994
