# Supplementary material for: ﻿Generic concepts and species diversity within the Gynoxyoid clade (Senecioneae, Compositae)
Source: PhytoKeys. 2023 Oct 10;234:61–106. doi: 10.3897/phytokeys.234.107750 (PMC10582726; doi:10.3897/phytokeys.234.107750)
Supplement: Supplementary material 3 — Anchestral character analysis: Bayes Traits scores of the of morphological characters state shifts at the tree nodes of Fig. 5. [file phytokeys-234-061_article-107750__-s003.xlsx]

## Sheet: Tabelle1
			Nodes
Character ID in tree	Character	State	1	2	3	4	5	6	7	8	9	10	11	12	13	14	15
1	Habit	shrub; tree; scadent	89,8; 3,4; 6,6	96,9; 2,1; 0,9	96,9; 0,6; 2,4	99,4; 0,4; 0	84,5; 15; 0,4	77,5; 18,7; 3,6	74,4; 22,7; 2,8	88,3; 1,8; 9,7	99; 0,4; 0,4	96,9; 2,1; 0,9	81,8; 14,4; 3,6	56,2; 5,9; 37,7	98,5; 0,5; 0,9	48,7; 44,3; 6,8	5,7; 88,6; 5,6
2	Phyllotaxis	opposite; alternate	6,3; 93,6	2,5; 97,5	0,8; 99,2	0,7; 99,2	0,3; 99,6	15,5; 84,4	0,1; 99,8	3,4; 96,5	0,1; 99,8	0,1; 99,8	0,4; 99,5	19,8; 80,1	0,2; 99,7	32,6; 67,3	96,3; 3,7
3	Trichome architecture	unicellular; multicellular; glabrate	77,2; 16; 6,6	84; 15,6; 0,2	97,9; 1,7; 0,2	86,4; 13,4; 0,1	79; 20,7; 0,2	79; 19,1; 1,8	70,2; 28,1; 1,5	98,8; 0,6; 0,5	99,2; 0,5; 0,2	97,2; 2,2; 0,4	83,2; 14,8; 1,8	95,3; 2,4; 2,2	99; 0,5; 0,4	3,1; 94,9; 1,8	5,3; 91,6; 3
4	Corolla colour	white; yellow	58,8; 41,1	40,9; 59	23,2; 76,7	0; 99,9	0; 99,9	0,2; 99,7	0,1; 99,8	24,7; 75,2	0,1; 99,8	0,5; 99,4	5,7; 94,2	46,8; 53,1	0,2; 99,7	99,4; 0,5	98,7; 1,2
5	Outer phyllaries	present; absent	96,9; 3	99,9; 0	99,7; 0,2	99,9; 0	99,9; 0	99,8; 0,1	99,9; 0	97,1; 2,8	99,9; 0	99,9; 0	99,7; 0,2	63,1; 36,8	99,8; 0,1	99,6; 0,3	99,2; 0,7
6	Number of inner phyllaries	<=5; 6-8	13,1; 86,8	9,2; 90,7	7,8; 92,1	0; 99,9	0; 99,9	0,3; 99,6	0,1; 99,8	10,1; 89,8	0,1; 99,8	0,1; 99,8	0,4; 99,5	27,4; 72,5	0,2; 99,7	41,1; 58,8	97,4; 2,5
7	Ray flowers	present; absent	74,5; 25,4	78,8; 21,1	84,4; 15,5	78; 21,9	85,6; 14,3	98,8; 1,1	64,3; 35,6	86,8; 13,1	98,6; 1,3	97,4; 2,5	98,6; 1,3	70,4; 29,5	99,1; 0,8	56,9; 43	10,1; 89,8
8	Number of disc flowers	<=8; >8	24,8; 75,1	16,1; 83,8	1,5; 98,4	0; 99,9	0,2; 99,7	16,9; 83	0,2; 99,7	4,2; 95,7	0,3; 99,6	1,9; 98	13,5; 86,4	21,7; 78,2	0,4; 99,5	97,5; 2,4	95,3; 4,6
9	Ratio lobe/tube length	<0,6; >0,6	86,9; 13	91,3; 8,6	92,7; 7,2	99,9; 0	99,9; 0	99,7; 0,2	99,8; 0,1	90; 9,9	99,9; 0	99,8; 0,1	99,6; 0,3	69,7; 30,2	97,6; 2,3	58,4; 41,5	1,9; 98
10	Anther-base shape	sagittate; obtuse	64,3; 35,6	79,6; 20,3	98; 1,9	99,9; 0	99,9; 0	99,6; 0,3	99,7; 0,2	95,6; 4,3	99,1; 0,8	97,7; 2,2	82,9; 17	72,9; 27	99,7; 0,2	1,6; 98,3	3,1; 96,8
11	Style branches apex shape	acute; rounded	45,5; 54,4	37; 62,9	73,3; 26,6	84,5; 15,4	99,9; 0	99; 0,9	99,5; 0,4	54,1; 45,8	75,7; 24,2	45,1; 54,8	1,3; 98,6	38,9; 61	61,6; 38,3	2,5; 97,4	4,5; 95,4
